# Supplementary material for: Association of Low Arousal Threshold Obstructive Sleep Apnea Manifestations with Body Fat and Water Distribution
Source: Life (Basel). 2023 May 19;13(5):1218. doi: 10.3390/life13051218 (PMC10223607; doi:10.3390/life13051218)
Supplement: Supplementary file 1 [file life-13-01218-s001.zip]

Archive with 1 entries (1 files):
- life-2322229-supplementary.pdf
